# Supplementary material for: Patterns, Associated Factors, and Anatomical Concordance of Nasal and Throat Staphylococcus aureus Carriage Among Community-Dwelling Adults in Germany
Source: Microorganisms. 2026 May 8;14(5):1053. doi: 10.3390/microorganisms14051053 (PMC13209327; doi:10.3390/microorganisms14051053)
Supplement: Supplementary file 1 [file microorganisms-14-01053-s001.zip]

Archive with 1 entries (1 files):
- Supplementary Materials_Martens et al _1_microorganisms2026.pdf
